# Supplementary material for: A data mining paradigm for identifying key factors in biological processes using gene expression data
Source: Sci Rep. 2018 Jun 13;8:9083. doi: 10.1038/s41598-018-27258-8 (PMC5998123; doi:10.1038/s41598-018-27258-8)
Supplement: Supplementary file 2 — Table S2 [file 41598_2018_27258_MOESM2_ESM.xlsx]

## Sheet: Sheet1
Table S2. Genes with consensus score >= 6 for epidermis development.
symbol	neg_cnt	pos_cnt	tot_cnt	consensus score
C15orf48	0	10	23	10
SPRR2A	0	9	23	9
SBSN	0	9	23	9
PTGS2	1	10	24	9
PLBD1	0	9	23	9
IL36G	0	9	24	9
ANKRD22	0	9	22	9
ZNF750	0	8	23	8
SULT2B1	0	8	24	8
PI3	1	9	24	8
LYPD3	0	8	23	8
IVL	0	8	23	8
IL1R2	0	8	24	8
IL1B	0	8	24	8
GRHL1	0	8	23	8
ANXA9	0	8	23	8
WFDC5	0	7	23	7
WFDC21P	0	7	13	7
VASN	0	7	23	7
TMEM40	0	7	23	7
TM7SF2	0	7	24	7
TGM1	0	7	24	7
SPRR2G	0	7	23	7
S100A9	1	8	24	7
S100A8	0	7	23	7
RNF39	0	7	24	7
RNASE7	0	7	15	7
PRSS8	0	7	24	7
PPARD	0	7	24	7
OVOL1	0	7	23	7
NUAK2	0	7	23	7
LCE3D	0	7	23	7
KRT80	1	8	23	7
KRT23	0	7	23	7
KCTD11	0	7	23	7
FLG	0	7	23	7
ELOVL7	0	7	23	7
EDN1	0	7	24	7
CRCT1	0	7	24	7
CNFN	0	7	23	7
CITED2	0	7	24	7
CEACAM6	0	7	24	7
ADAP2	0	7	24	7
ABCA12	0	7	23	7
WFDC12	0	6	23	6
SPRR3	1	7	24	6
SPRR2B	0	6	24	6
SLC5A1	0	6	24	6
SDR9C7	0	6	23	6
SCNN1B	0	6	24	6
RPTN	0	6	17	6
RGS2	1	7	24	6
RAB11FIP1	0	6	23	6
PRR9	0	6	12	6
PIM1	1	7	24	6
NLRP10	0	6	23	6
NET1	0	6	24	6
MGLL	1	7	23	6
MARCH3	0	6	23	6
LYPD5	0	6	23	6
LY6G6C	0	6	24	6
LIPG	1	7	24	6
KRT78	0	6	23	6
KLK11	0	6	24	6
IL36RN	0	6	24	6
IL1A	0	6	24	6
HOPX	0	6	23	6
HMOX1	1	7	24	6
GRHL3	0	6	23	6
GLTP	0	6	24	6
FLG2	0	6	21	6
EPS8L1	0	6	23	6
ELOVL4	1	7	24	6
EGR3	0	6	24	6
DHRS9	1	7	24	6
CST6	0	6	24	6
CLIC3	0	6	24	6
CARD18	0	6	22	6
ATP6V1C2	0	6	23	6
ATP2C2	0	6	23	6
ALOX12B	0	6	24	6
