# Supplementary material for: A data mining paradigm for identifying key factors in biological processes using gene expression data
Source: Sci Rep. 2018 Jun 13;8:9083. doi: 10.1038/s41598-018-27258-8 (PMC5998123; doi:10.1038/s41598-018-27258-8)
Supplement: Supplementary file 3 — Table S3 [file 41598_2018_27258_MOESM3_ESM.xlsx]

## Sheet: Table S3
Table S3. Differentially expressed genes in Sbsn knockdown mouse differentiating keratinocyte cultures.
id	baseMean	log2FoldChange	lfcSE	pvalue	padj
Aim1:chr10:43950306:44004846	9755.95	0.549699	0.0908234	1.42705e-09	8.67288e-06
Bcl2l15:chr3:103832695:103854618	4674.37	-1.011	0.188253	7.85533e-08	0.000157118
Mtmr1:chrX:71364759:71419196	1563.84	0.546476	0.103071	1.14576e-07	0.000157118
Fan1:chr7:64346757:64374095	290.799	0.691936	0.132683	1.83874e-07	0.00020318
AK086741+Zmiz1+AK047978+AK146230:chr14:25257524:25666743	9658.44	0.667021	0.138385	1.43526e-06	0.000752765
Nfkbid:chr7:30421731:30428746	118.392	-0.576499	0.120429	1.69244e-06	0.000752765
Plxna4:chr6:32144556:32588192	55.2498	0.911086	0.189157	1.46062e-06	0.000752765
Sh3bgrl2:chr9:83548337:83638801	8126.17	0.664901	0.138902	1.69442e-06	0.000752765
Dsp:chr13:38151293:38198577	256554	0.626601	0.132241	2.15476e-06	0.000873985
Ptgds:chr2:25466711:25469749	503.071	-0.698283	0.147376	2.1571e-06	0.000873985
Etv4:chr11:101769747:101785310	868.564	-0.530892	0.11284	2.54078e-06	0.000910441
Gm10789+Tiam1:chr16:89787110:90146827	11755.9	0.631169	0.134238	2.57776e-06	0.000910441
Bach2+Bach2os:chr4:32238949:32586108	297.236	0.687169	0.147187	3.03147e-06	0.00095431
LOC106557447+Mir31:chr4:88909853:88942042	376.124	-0.544701	0.117616	3.63547e-06	0.00110473
Tmem171:chr13:98686237:98694831	40.7619	-1.10549	0.24298	5.37212e-06	0.00155472
Phlda1:chr10:111506285:111508649	7791.64	-0.618423	0.136578	5.95476e-06	0.00160845
Snai3:chr8:122454205:122460692	101.123	-1.08806	0.241764	6.77843e-06	0.00172748
Lce1h:chr3:92763214:92765065	131.584	-1.07265	0.239673	7.62471e-06	0.00178228
Chl1:chr6:103510875:103750202	4069.2	0.593199	0.133591	8.97924e-06	0.00195878
Cxcl1:chr5:90891244:90893115	379.403	-1.00767	0.227165	9.17094e-06	0.00195878
Tex15:chr8:33517323:33585585	155.91	0.701073	0.157669	8.72825e-06	0.00195878
Ccl2:chr11:82035576:82037452	258.005	-0.586019	0.132564	9.84037e-06	0.00196081
Plaur:chr7:24462482:24475968	1611.32	-0.591065	0.134023	1.0328e-05	0.00196151
Il1f6:chr2:24215416:24225701	35.3175	-1.2278	0.278827	1.06537e-05	0.00199224
Epb41l4aos:chr18:33794891:33795989	614.493	-0.789391	0.180046	1.16313e-05	0.00203919
Mirt1+AK019949:chr19:53441211:53464796	1523.2	-0.510009	0.117034	1.31396e-05	0.00215827
Fyco1:chr9:123789499:123851899	1388.76	0.652614	0.150296	1.41064e-05	0.00225609
Xkr4+AK135172:chr1:3205903:3671498	188.158	0.74905	0.174324	1.73213e-05	0.00259971
Sprr2e:chr3:92352142:92353449	158.604	-0.910825	0.212924	1.88833e-05	0.00278254
Lrrc31:chr3:30678553:30699843	94.3222	0.781057	0.183135	1.99972e-05	0.0028596
Tmem158:chr9:123259056:123260789	136.842	-0.688858	0.161829	2.07457e-05	0.00293214
Plekhg1:chr10:3740376:3967302	1022.83	0.889921	0.209296	2.11901e-05	0.00295171
2010204K13Rik:chrX:7411816:7445143	211.817	-0.768202	0.181869	2.40077e-05	0.00321777
Dctpp1:chr7:127256958:127260667	726.157	-0.605516	0.143576	2.47151e-05	0.00321777
Hgh1:chr15:76368897:76371411	1764.72	-0.562311	0.133244	2.44139e-05	0.00321777
Adcy9:chr16:4284885:4420498	2577.09	0.644878	0.153783	2.74779e-05	0.00340891
Akr1b3:chr6:34303929:34317489	258.268	-0.502697	0.120146	2.86347e-05	0.00340891
Dmrta2:chr4:109978024:109983684	94.4413	-0.766047	0.183224	2.90323e-05	0.00340891
Plxna2:chr1:194619828:194816868	5424.38	0.733584	0.175504	2.91671e-05	0.00340891
Reps2:chrX:162411951:162643658	92.0146	0.795352	0.189824	2.79031e-05	0.00340891
Tlr5:chr1:182954787:182976044	294.858	0.782192	0.186658	2.78321e-05	0.00340891
Upk3bl:chr5:136057266:136064324	892.322	-0.599176	0.143174	2.85226e-05	0.00340891
Fras1:chr5:96373954:96784728	352.121	0.807077	0.193207	2.95029e-05	0.00341531
Kantr:chrX:152294823:152327493	487.018	0.631635	0.151387	3.01517e-05	0.00342518
Lrp4:chr2:91457530:91513901	911.055	0.743363	0.178551	3.13668e-05	0.00349783
Osmr:chr15:6813576:6874313	801.958	0.514408	0.123993	3.34386e-05	0.00358979
Wbscr25+Cldn3:chr5:134986213:135001350	1674.63	-0.594154	0.143479	3.4572e-05	0.00365411
Ccl20:chr1:83116765:83119167	300.383	-0.944489	0.228799	3.65886e-05	0.00376894
Procr:chr2:155751216:155755478	260.944	-0.642942	0.157103	4.26767e-05	0.00424734
Fam63b:chr9:70599013:70657174	2708.87	0.566849	0.139874	5.06566e-05	0.0048104
Celsr2:chr3:108390847:108415494	5841.86	0.619291	0.152982	5.16291e-05	0.00484802
Kcnh1:chr1:192190776:192510159	99.8251	0.698903	0.173966	5.88301e-05	0.00525794
Wfdc2:chr2:164562715:164568506	436.898	-0.73213	0.182438	5.99455e-05	0.00531852
Csf3:chr11:98701312:98703629	118.029	-0.728163	0.182421	6.56131e-05	0.00553839
Rpl18a:chr8:70894721:70897443	1123.92	-0.585231	0.146596	6.54818e-05	0.00553839
Rnd1:chr15:98663420:98677461	621.589	-0.579289	0.145476	6.83276e-05	0.00572773
Ftl1:chr7:45457943:45459886	8698.91	-0.535654	0.134588	6.89326e-05	0.00573887
6430548M08Rik:chr8:120114151:120165307	830.149	0.599606	0.152458	8.39157e-05	0.00633538
Imp3:chr9:56937499:56938398	1390.02	-0.537489	0.136801	8.53064e-05	0.00636135
AK159017+Pdzd2:chr15:12357053:12739924	1092.7	0.662116	0.169767	9.61321e-05	0.00649159
Dnajc15:chr14:77826216:77874917	764.681	-0.512223	0.131052	9.28472e-05	0.00649159
Egfl7:chr2:26581055:26592682	113.96	-0.600423	0.153778	9.44307e-05	0.00649159
Lrp1:chr10:127538157:127621148	2187.49	0.747023	0.191262	9.39299e-05	0.00649159
Sytl2:chr7:90302354:90410719	463.103	0.524063	0.134338	9.57661e-05	0.00649159
U90926:chr5:92209894:92215408	82.5681	-0.888608	0.227781	9.57376e-05	0.00649159
Cd109:chr9:78615545:78716260	3108.37	0.705362	0.180959	9.70228e-05	0.00651553
Zfp428:chr7:24507086:24515682	342.979	-0.572494	0.147602	0.000105043	0.00682779
Map2:chr1:66175328:66442583	923.895	0.692331	0.17906	0.000110421	0.00704036
Prkcdbp:chr7:105480615:105482197	5986.31	-0.516312	0.133425	0.000108978	0.00704036
Sash1:chr10:8722218:8886070	6655.6	0.548379	0.141846	0.00011063	0.00704036
Gadd45g:chr13:51846674:51848474	3306.53	-0.523553	0.135486	0.000111433	0.00705451
Tenm2:chr11:36006655:36944241	1285.38	0.669252	0.173774	0.000117501	0.00724986
Mir5101+Syne2:chr12:75818317:76110928	3625.35	0.741534	0.19276	0.00011961	0.00730583
Exoc3l4:chr12:111417429:111431680	38.0207	-0.873793	0.22731	0.00012102	0.00732095
Ston2:chr12:91633008:91786436	2373.5	0.543254	0.14142	0.000122316	0.00736018
AK040110+AK158157:chr12:91682577:91693590	28.1794	0.896098	0.233666	0.000125591	0.0074831
AK085859+Fry:chr5:150118669:150497753	235.811	0.845043	0.220517	0.000127054	0.00749725
Car6:chr4:150187015:150201135	38.1194	-0.832857	0.217378	0.000127428	0.00749725
Psmg4:chr13:34162963:34178172	445.212	-0.503045	0.131769	0.000134737	0.00768887
Fosl1+Ccdc85b:chr19:5447697:5457563	2781.15	-0.552488	0.145102	0.000140339	0.00789732
Myl7:chr11:5896636:5898782	558.512	-0.74362	0.195653	0.000144279	0.00808163
Edn2:chr4:120161205:120167360	249.343	-0.608043	0.160255	0.000148111	0.00825821
Pof1b:chrX:112638426:112698651	10611.3	0.72111	0.190663	0.000155503	0.00836772
Pld1:chr3:27938679:28133362	449.097	0.541506	0.143431	0.000159762	0.00847992
Zhx3:chr2:160770446:160872990	318.356	0.600858	0.159404	0.000163643	0.00861072
Akap13:chr7:75455533:75754609	5185.52	0.590763	0.156853	0.000165654	0.00864174
AK039511+Pcdh19:chrX:133582860:133707262	266.494	0.692312	0.184807	0.000179579	0.00890126
Mxd4:chr5:34176579:34187710	597.171	0.601489	0.160619	0.00018053	0.00890126
Tmem238:chr7:4784784:4789560	1419.43	-0.673886	0.180797	0.00019353	0.00932854
Arhgef37:chr18:61493793:61536536	398.954	0.733823	0.197166	0.000197767	0.00935718
Rora:chr9:68653785:69388246	1068.26	0.584285	0.156919	0.00019649	0.00935718
Trpv6:chr6:41620618:41636405	119.632	0.679601	0.182624	0.000198199	0.00935718
Prr7:chr13:55464266:55473155	276.52	-0.632454	0.170262	0.000203527	0.00947841
A930019D19Rik+Ralgapa2:chr2:146241298:146512004	4144.82	0.624977	0.168569	0.000209285	0.00962568
E130012A19Rik:chr11:97627386:97629716	2308.42	-0.645955	0.174405	0.00021243	0.00963464
Fgf7:chr2:126034657:126091185	132.424	-0.576483	0.15589	0.000217299	0.00967498
Ssfa2:chr2:79635424:79672964	4665.24	0.58309	0.157674	0.000217249	0.00967498
Atp2b4+Mir6903:chr1:133702673:133800754	1687.78	0.847413	0.23043	0.000235503	0.0102969
Adamts17:chr7:66839734:67152625	272.867	0.612206	0.166527	0.00023663	0.0103025
Gpr157:chr4:150087502:150105927	158.572	0.532513	0.144922	0.000238335	0.0103025
Ier3:chr17:35821712:35822911	12072.4	-0.580219	0.157879	0.000237773	0.0103025
Scand1+Cnbd2:chr2:156311845:156375638	1725	-0.744943	0.202775	0.000239022	0.0103025
Serp2:chr14:76532811:76556889	44.0637	-0.672699	0.183203	0.000240763	0.0103409
Cldn7:chr11:69964778:69967886	245.646	-0.711979	0.194153	0.000245312	0.0104395
Rbms3:chr9:116572746:117629913	1161.35	0.53655	0.146328	0.000245634	0.0104395
Echdc3:chr2:6188464:6212994	107.038	-0.57981	0.158278	0.000249053	0.0105479
Snhg20:chr11:117076782:117078955	235.571	-0.605482	0.165998	0.000264769	0.0109418
Aprt:chr8:122574636:122576907	3672.95	-0.543831	0.149316	0.000270373	0.0110281
Pik3r1:chr13:101680760:101768217	1442.91	0.566149	0.155678	0.0002762	0.0111907
Cpne3:chr4:19519251:19570104	6484.25	0.508963	0.140844	0.000301896	0.0115033
Hmga1:chr17:27556573:27563672	340.086	-0.58058	0.160621	0.000300805	0.0115033
Sox6:chr7:115470871:116038744	342.045	0.531314	0.146993	0.00030085	0.0115033
AK080258+Nfkbil1:chr17:35220174:35235815	607.773	-0.547063	0.151742	0.000311896	0.0117387
Mlf1:chr3:67374096:67400000	46.8832	-0.633278	0.175658	0.000311939	0.0117387
Prss22:chr17:23993533:23998100	222.832	-0.570495	0.1582	0.000310751	0.0117387
Peg10:chr6:4747305:4760516	114.283	0.586522	0.163362	0.000330288	0.0121656
Prl2c3:chr13:12790817:12800079	23.2941	-1.09593	0.305506	0.000334187	0.012272
AK085120+Atp10d:chr5:72203328:72298771	2031.06	0.529407	0.147886	0.000343819	0.012401
Mrpl12:chr11:120484668:120488754	2983.18	-0.500232	0.139869	0.000348318	0.0124524
Dlx3:chr11:95120116:95125291	352.036	0.509715	0.142661	0.00035304	0.0125108
Rps19:chr7:24884634:24889802	4660.23	-0.656203	0.183833	0.000357573	0.0125747
Pappa:chr4:65124173:65357509	245.814	0.784993	0.220251	0.000365132	0.01267
Ahr:chr12:35497978:35534989	4316.97	0.578507	0.162557	0.000372575	0.012829
Slc46a3:chr5:147878440:147894815	32.9468	0.884941	0.249033	0.000380129	0.0129941
Zfp688:chr7:127418965:127422034	557.605	-0.539606	0.152086	0.000388115	0.0131043
Man2a1:chr17:64601648:64755110	2890.19	0.528138	0.148898	0.000389665	0.0131202
Tppp:chr13:74009418:74035753	532.14	0.548274	0.155318	0.00041553	0.0136139
Anpep:chr7:79821802:79848194	106.619	0.739209	0.209544	0.000419177	0.0136598
AK081244+Ank2+LOC100862268:chr3:126921606:127499115	73.2895	0.537568	0.152616	0.000427741	0.0136821
Ppbp:chr5:90768517:90770062	77.3963	-0.97519	0.276648	0.000423458	0.0136821
Zim1:chr7:6675442:6696432	31.8743	0.802268	0.227683	0.000425707	0.0136821
Mfap3l:chr8:60632824:60676731	1087.99	0.8216	0.233413	0.00043165	0.0137709
Angptl4:chr17:33774899:33781575	143.982	-0.567099	0.161178	0.000434045	0.013775
Prelp:chr1:133910303:133921401	26.1318	0.966129	0.274548	0.000433214	0.013775
Crebl2:chr6:134830198:134857883	352.468	0.620891	0.176798	0.000444955	0.0138759
Nme2:chr11:93949813:93956256	1956.38	-0.574932	0.163685	0.000444023	0.0138759
Gfod1:chr13:43195518:43304172	372.415	0.617173	0.175831	0.000448031	0.013894
Kif21a:chr15:90933274:91049951	2694.36	0.652082	0.186038	0.000456429	0.0140453
Snord65+2410006H16Rik:chr11:62602876:62604806	4407.03	-0.607073	0.173304	0.000460152	0.0141241
Parm1:chr5:91517699:91623996	348.242	0.51422	0.146966	0.000467156	0.0142313
Ccdc107:chr4:43493364:43495921	936.962	-0.519069	0.148499	0.000473283	0.0143373
Vps13d:chr4:144972621:145195005	2994.25	0.656399	0.187827	0.000474607	0.0143373
Fam195a:chr17:25863697:25868738	201.798	-0.579578	0.167457	0.000538042	0.0155219
Prickle2:chr6:92370891:92706184	659.253	0.855196	0.247387	0.000546412	0.0155829
Muc15+Ano3:chr2:110655200:110950244	966.731	0.520088	0.150515	0.000549509	0.0156058
Maml3+AK145396:chr3:51687612:52105076	2932.51	0.52492	0.152138	0.000559985	0.0158196
9230114K14Rik:chr5:52190680:52245896	136.167	0.584294	0.16955	0.000568651	0.0158238
AK020853+Hip1:chr5:135406518:135545122	680.233	0.511084	0.148444	0.00057541	0.0158238
BC098488+Nfat5:chr8:107293469:107379517	6458.49	0.690791	0.201238	0.000597586	0.0160935
Cystm1:chr18:36348623:36402978	505.565	-0.529421	0.154214	0.000596899	0.0160935
Dio3:chr12:110279229:110281097	1708.91	-0.506819	0.147712	0.000601077	0.0160935
Map3k13:chr16:21891968:21931877	33.1598	0.750197	0.218759	0.000605079	0.0160935
AK037726+AK171320+Mertk:chr2:128698914:128802188	30.8328	0.982615	0.287713	0.000637213	0.0165498
Pak3:chrX:143518590:143797796	1868.86	0.560275	0.164352	0.000652022	0.0167555
Aak1:chr6:86849516:87003227	3603.34	0.563905	0.165919	0.000677153	0.017166
Mir1907+Trps1:chr15:50654758:50890041	327.442	0.549668	0.161852	0.000683492	0.0171683
Cped1:chr6:21985909:22255606	88.402	0.676718	0.199601	0.000698042	0.0174224
AK032505+Wnk1:chr6:119923968:120038655	21085.8	0.560052	0.165478	0.000713242	0.0175447
Erc1:chr6:119570795:119848150	3544.02	0.509872	0.150744	0.000718621	0.0175447
Lvrn:chr18:46850038:46905446	45.0917	0.969803	0.286776	0.000720265	0.0175447
Tanc1:chr2:59612041:59846213	5900.06	0.500012	0.14781	0.00071749	0.0175447
Timp3+Syn3:chr10:86048745:86498896	113808	0.550214	0.162627	0.000716255	0.0175447
Adamts15+AK142774:chr9:30899154:30922452	43.6425	0.690237	0.204249	0.000726462	0.0175899
Tpgs1:chr10:79669409:79676126	1203.87	-0.577969	0.171199	0.00073548	0.0177025
Sned1+AK089125+Mir6901:chr1:93235896:93298927	180.971	0.738618	0.218964	0.000742902	0.0178106
Ptgs2os:chr1:150074872:150099874	35.1864	-0.715746	0.212635	0.000762468	0.0179957
Metrn:chr17:25794570:25797045	300.694	-0.542642	0.161298	0.000767617	0.0180821
Rps27:chr3:90212666:90213648	85.7245	-0.556925	0.165632	0.000772617	0.0181478
Nrip3:chr7:109758055:109782025	177.145	0.585742	0.174673	0.000798362	0.0185142
Zfp771:chr7:127244525:127254801	446.249	-0.563638	0.168104	0.000799665	0.0185142
Nppb:chr4:147985787:147987205	319.399	-0.581015	0.173638	0.000819474	0.018865
Slco3a1:chr7:74275417:74554780	3431.51	0.584768	0.174924	0.000828814	0.0189722
Pag1:chr3:9687481:9833679	118.601	0.613869	0.184027	0.000850678	0.0191289
Rpl36:chr17:56613394:56614246	136.735	-0.682755	0.204642	0.000848879	0.0191289
Trib2:chr12:15791726:15816785	94.6018	0.592477	0.177723	0.000856948	0.0192181
Gli2:chr1:118834060:119053619	641.855	0.527926	0.158552	0.000869463	0.0194271
Prss16:chr13:22002175:22009741	55.0011	-0.583802	0.175456	0.000876776	0.0195292
Gm5577+H1fx:chr6:87980420:87984180	198.011	-0.559178	0.168291	0.000891528	0.019667
Mpp7:chr18:7347961:7626863	1657.31	0.527593	0.158766	0.000890276	0.019667
Lgr4:chr2:109917646:110014257	3661.71	0.574925	0.173149	0.000898884	0.0197576
Col4a4:chr1:82450722:82586849	27.2911	0.785013	0.236786	0.000915502	0.0199156
Map3k3:chr11:106084901:106155434	3081.87	0.500694	0.150991	0.000913025	0.0199156
Rassf4:chr6:116633007:116673836	45.7453	0.994577	0.300669	0.000940071	0.0201172
Synm:chr7:67730160:67759742	169.199	0.561468	0.169777	0.000942726	0.0201177
Macf1:chr4:123349632:123684360	22624.9	0.544351	0.164723	0.000950947	0.0201724
1700099I09Rik+Mast4:chr13:102732488:103334492	3241.85	0.563682	0.17089	0.000971999	0.0205115
H2afj:chr6:136808247:136810074	3766.72	-0.549894	0.167128	0.00100098	0.0207982
Thbs2:chr17:14665499:14694262	1817.55	0.56683	0.172892	0.00104354	0.0212198
Tshz3:chr7:36698117:36773457	146.785	0.509777	0.155477	0.00104253	0.0212198
AK051833+Trerf1:chr17:47140941:47359458	187.719	0.604471	0.184526	0.00105362	0.0212339
Kcnq1ot1+Kcnq1:chr7:143107253:143427042	173.771	0.849266	0.259883	0.00108358	0.0215917
Bmpr2+AK142585:chr1:59764278:59878081	7832.85	0.568787	0.174207	0.00109462	0.0217201
Samd5:chr10:9627258:9675208	363.404	0.64767	0.198701	0.00111603	0.0219735
Akt3:chr1:177022114:177248767	273.852	0.507372	0.15599	0.00114358	0.0222403
Rpl35a:chr16:33056452:33060188	175.392	-0.658096	0.202292	0.0011411	0.0222403
Rapgef2:chr3:79062510:79173198	4555.13	0.534678	0.164545	0.00115637	0.0223817
Elf3:chr1:135253573:135258472	471.356	-0.622875	0.191868	0.00116885	0.0225402
Sertad1:chr7:27486952:27490314	1424.62	-0.504203	0.155429	0.00117885	0.0226723
S100a7a:chr3:90654301:90658130	220.428	-0.545376	0.16827	0.00119079	0.0228344
Il22ra1:chr4:135728158:135755383	439.144	0.569666	0.175919	0.00120277	0.0228789
Kmt2c+AK033339:chr5:25271793:25498783	2343.55	0.684653	0.211579	0.00121253	0.0229292
Mrpl52:chr14:54426908:54429750	2550.19	-0.557786	0.172762	0.0012438	0.0231074
Pcolce2:chr9:95637627:95695551	52.5415	-0.573015	0.177408	0.0012382	0.0231074
Snora65:chr2:32963300:32963418	140.601	-0.501268	0.155326	0.00125007	0.0231074
Zfp169:chr13:48487659:48513436	398.957	0.650884	0.201684	0.0012499	0.0231074
Mpped2+Accn1/Mpped2:chr2:106693458:106868360	31.6169	0.622898	0.193089	0.00125545	0.0231195
Msl3l2:chr10:56106916:56116880	73.9812	-0.51252	0.159198	0.00128468	0.0233962
Egflam:chr15:7206119:7398395	69.4024	0.550923	0.171387	0.00130672	0.0236005
Syne1:chr10:5020195:5194707	623.987	0.601756	0.187608	0.00133888	0.0239104
Ahnak:chr19:8989283:9076926	114654	0.587086	0.183895	0.00141048	0.024667
Dsc3:chr18:19960929:20002097	54416.8	0.515536	0.161464	0.00140863	0.024667
Tnni2:chr7:142442468:142444405	474.974	-0.517725	0.162761	0.00146823	0.0251711
Krt19:chr11:100140810:100145926	107.688	-0.563094	0.1773	0.0014935	0.0252465
Chdh+Cacna1d:chr14:30008999:30491156	242.871	0.779278	0.246199	0.00154957	0.0256958
Arhgap32:chr9:32116135:32265511	3649.79	0.56225	0.177659	0.00155203	0.0257015
Cfap54:chr10:92776178:93081618	33.1329	0.657338	0.20805	0.00158028	0.0259221
Dpysl3:chr18:43320978:43438286	724.968	0.543198	0.172383	0.00162655	0.0262211
Oaf:chr9:43221277:43239816	124.57	-0.529641	0.168594	0.00168075	0.0268457
2010320M18Rik:chr8:70776861:70777606	305.607	-0.5119	0.163056	0.0016929	0.0269819
Il17d:chr14:57524828:57543166	42.0393	-0.652489	0.207953	0.00170295	0.0269819
Sdr16c5:chr4:3995941:4019663	697.99	0.627278	0.199925	0.00170352	0.0269819
Tnik:chr3:28263213:28670585	803.507	0.591694	0.188583	0.00170353	0.0269819
Tshz2+A630075F10Rik:chr2:169633645:170071816	59.2274	0.816868	0.260268	0.0016978	0.0269819
Fmn1:chr2:113327735:113716767	823.251	0.524936	0.167468	0.00172117	0.0271699
Amh:chr10:80805247:80807648	54.4515	-0.727835	0.232237	0.00172433	0.0271844
Fam83b:chr9:76490704:76567115	3291.61	0.763694	0.243718	0.00172729	0.0271959
Il23a:chr10:128296139:128298084	129.733	-0.713886	0.227969	0.00173911	0.0273113
Bach1:chr16:87698953:87733346	2664.66	0.529978	0.169462	0.00176346	0.0273512
Hmx1:chr5:35389116:35392872	40.702	-0.63062	0.201582	0.00175788	0.0273512
Bpifc:chr10:85959690:86011860	2924.98	0.525182	0.168213	0.00179548	0.0275578
Kat6b+mKIAA0383:chr14:21499769:21672478	1418.81	0.543937	0.174238	0.00179742	0.0275578
Lst1:chr17:35185094:35188440	59.8072	-0.618612	0.198278	0.00180899	0.0275578
1500015A07Rik:chr18:61726389:61728253	266.992	-0.503386	0.161579	0.00183684	0.0277007
Jund:chr8:70697738:70700616	8056.41	-0.507089	0.163057	0.0018716	0.0279324
Gadd45a+E230016M11Rik:chr6:67035095:67080652	3685.31	-0.583608	0.187789	0.00188495	0.0280217
Krt18:chr15:102028215:102032026	686.783	-0.629151	0.202746	0.00191477	0.028127
Fryl:chr5:73020190:73256618	3214.49	0.596572	0.192575	0.00194916	0.0283737
Prkx:chrX:77762029:77795960	3388.73	0.584425	0.188707	0.0019549	0.0284073
AK162681+Erbb2ip+BC057145:chr13:103818785:103920586	14746.5	0.527055	0.170258	0.00196402	0.028435
Herc1+Fbxl22:chr9:66350449:66514593	3919.33	0.552015	0.1785	0.00198469	0.0286168
Dlg2:chr7:91090785:92449246	354.615	0.666235	0.215823	0.00202218	0.0287817
Hephl1:chr9:15051840:15112108	299.111	0.783039	0.253775	0.00203162	0.0288485
Svep1:chr4:58042795:58206596	114.225	0.663669	0.215219	0.00204446	0.0289241
Il1a+Gm14023:chr2:129297369:129309972	2554.34	-0.714851	0.231919	0.00205385	0.0289644
Synpo:chr18:60593989:60630085	320.624	0.598246	0.19417	0.00206284	0.0290542
AK215081+Tnfrsf19:chr14:60963833:61046855	349.07	0.501936	0.163058	0.00208206	0.0291084
Ccser1:chr6:61180324:62382863	657.849	0.516276	0.167713	0.00208159	0.0291084
Tnf:chr17:35199366:35202007	231.241	-0.639205	0.207563	0.002073	0.0291084
Cep350:chr1:155844963:155973255	3550.65	0.615529	0.200084	0.00209547	0.0292092
Skida1:chr2:18044086:18048449	44.0557	0.598815	0.195043	0.00213936	0.0294257
Ntn4:chr10:93641048:93745972	916.876	0.55407	0.180773	0.00217671	0.0296947
Tns1:chr1:73910230:74124449	865.857	0.55051	0.180119	0.00224036	0.0302238
AK138856+Setd5:chr6:113077638:113153424	6535.88	0.514135	0.168307	0.00225254	0.0302872
AK189432:chr5:32084795:32084950	275.926	-0.534111	0.175515	0.00234155	0.030906
Tmem160:chr7:16452778:16455490	463.983	-0.62041	0.203876	0.00234179	0.030906
AK028659+Nebl:chr2:17346733:17731068	1643.65	0.853778	0.281076	0.00238521	0.0313417
Mef2c+AK043267:chr13:83504033:83667079	65.4048	0.542796	0.178918	0.00241515	0.0315342
Nlrc5:chr8:94472762:94527272	256.011	0.664834	0.21913	0.00241363	0.0315342
Slc10a6:chr5:103605710:103629403	238.721	0.664085	0.219165	0.00244503	0.0315961
Atp7a+AK033254:chrX:106027223:106128160	2689.35	0.521897	0.172282	0.00245105	0.0315985
Mapk12:chr15:89130583:89140703	67.5684	-0.501548	0.165635	0.00246152	0.0316337
Esyt3:chr9:99309966:99358530	541.32	0.502375	0.166277	0.00251676	0.0319544
Pgap1:chr1:54472999:54557694	513.854	0.527454	0.17464	0.00252571	0.0319544
Tmtc3:chr10:100443901:100487347	3344.85	0.505706	0.167666	0.0025601	0.0321467
Tmprss11b:chr5:86659521:86676298	1005.36	0.575481	0.190868	0.00256917	0.0321617
Vps37b:chr5:124004640:124032260	14412.8	-0.542681	0.180245	0.00260568	0.0324509
Abca12+AK086584:chr1:71243089:71414910	9822.71	0.610727	0.202895	0.00261188	0.032471
Notch2:chr3:98013537:98150367	14795.6	0.503072	0.167148	0.00261477	0.032471
Rplp2:chr7:141447649:141451342	2489.34	-0.572357	0.190173	0.00261531	0.032471
C1qtnf4:chr2:90885785:90890526	143.414	-0.620894	0.206379	0.00262527	0.0325319
BC048393+Notch3:chr17:32113428:32166852	1888.6	0.641076	0.213226	0.00264229	0.0326393
Ccl7:chr11:82045711:82047523	76.1397	-0.502009	0.1671	0.00266245	0.0327884
Lpin1:chr12:16535668:16589770	493.157	0.530455	0.176817	0.00269957	0.0329781
Rpl26+Gm15772:chr11:68901565:68904534	106.806	-0.5148	0.171715	0.00271773	0.033001
Setbp1:chr18:78750377:79109391	684.518	0.610542	0.203639	0.00271618	0.033001
Tet2:chr3:133463676:133544390	1580.6	0.620754	0.207116	0.00272534	0.0330352
Apoo:chrX:94367109:94417092	42.4182	-0.554702	0.185336	0.00276288	0.0331846
Slc36a4:chr9:15709768:15738789	450.776	0.748574	0.250229	0.00277557	0.0332384
AK158496+Mycbp2:chr14:103113410:103346800	5784.23	0.560242	0.187309	0.00278061	0.0332609
Dhtkd1+mKIAA1630:chr2:5898059:5942792	74.0171	0.707142	0.236509	0.00279053	0.0332609
Lama2:chr10:26981284:27616942	122.254	0.563415	0.188524	0.00280293	0.0333689
Cyp2w1:chr5:139352616:139357033	90.2245	0.878575	0.294104	0.00281461	0.0334099
Pdk1:chr2:71873223:71903858	444.228	0.676101	0.226393	0.00282277	0.0334413
Cxcl3:chr5:90786100:90788093	68.0114	-0.839211	0.281078	0.00282942	0.0334549
Shroom4:chrX:6400031:6637454	1503.11	0.57603	0.193066	0.00284882	0.0336515
Atp10b+AK087644:chr11:43149876:43262286	139.756	0.723232	0.242459	0.00285521	0.0336561
Vps37d:chr5:135072899:135078266	78.2717	-0.556644	0.186611	0.00285522	0.0336561
Abhd2:chr7:79273265:79361601	1563.13	0.577161	0.193786	0.00289813	0.0337265
Cpm:chr10:117629499:117687352	2316.02	0.735714	0.246816	0.00287481	0.0337265
Dsg4:chr18:20436174:20471821	28.7225	0.91855	0.308099	0.00286981	0.0337265
Uqcrq:chr11:53428947:53430831	7316.92	-0.506927	0.170537	0.0029535	0.0340282
AK051768:chr13:93155514:93158665	31.3631	0.735018	0.247327	0.00296018	0.0340583
Figf:chrX:164373521:164402650	169.371	0.595254	0.200524	0.00299266	0.0342845
Lce3d:chr3:92957389:92958574	330.221	-0.629342	0.212097	0.00300493	0.0343279
Il1rl2:chr1:40324626:40365471	1032.33	0.680596	0.229531	0.00302524	0.0344306
BC021503:chr9:118545196:118548149	28.2423	0.80342	0.271476	0.00308189	0.0346793
Prr14l:chr5:32789206:32854230	2418.03	0.506756	0.171397	0.00311034	0.0348207
DQ267101+Rian:chr12:109603944:109661711	388.791	0.561541	0.189955	0.00311472	0.0348292
Il6ra:chr3:89869323:89913196	833.631	0.581854	0.1969	0.00312598	0.0348439
Bcl9l:chr9:44483112:44510412	3025.06	0.554857	0.18789	0.00314608	0.0348724
Rpp21:chr17:36255672:36257846	622.618	-0.527587	0.178667	0.00314793	0.0348724
Sapcd2:chr2:25372034:25378213	77.7344	-0.576202	0.195144	0.00315014	0.0348724
Itpkb+Gm5069+AK050506:chr1:180326968:180423659	1668.39	0.728607	0.246949	0.0031732	0.034987
DQ563521:chr8:117210065:117210093	25.4563	0.715295	0.24289	0.00323018	0.0349965
Dpysl5:chr5:30711563:30799369	85.2437	0.543301	0.184496	0.00323186	0.0349965
Pdk4:chr6:5483350:5496278	41.0086	0.585366	0.198859	0.00324403	0.0349965
Sort1:chr3:108284063:108361519	1285.93	0.626403	0.212472	0.00319666	0.0349965
Zfp458:chr13:67254917:67278466	121.922	0.50756	0.172441	0.00324652	0.0349965
Usf3:chr16:44173396:44227466	2053.22	0.614187	0.208794	0.00326536	0.0351243
Stard4:chr18:33201420:33213816	614.781	0.643368	0.218852	0.00328488	0.0351535
Nebl:chr2:17392902:17462789	145.069	0.686548	0.233714	0.00330808	0.0353336
Psd3:chr8:67689081:68062286	657.392	0.54924	0.187146	0.00333733	0.0354625
Phlda2:chr7:143501547:143502524	133.516	-0.511547	0.174597	0.00339102	0.0358417
Gadd45b:chr10:80930090:80932204	15659.9	-0.554388	0.189354	0.00341389	0.0359583
Hmcn1:chr1:150562501:150993435	53.3265	0.727502	0.248479	0.00341351	0.0359583
Rpl29:chr9:106429534:106431567	60.9616	-0.534323	0.182523	0.00341769	0.0359671
Erdr1:chrY:90784609:90816465	4300.42	-0.570668	0.195086	0.00344213	0.0359784
Rnf152+AK039635:chr1:105276916:105361630	64.3643	0.796647	0.273015	0.00352331	0.0363614
Entpd3:chr9:120539817:120568326	70.2263	-0.586275	0.201289	0.00358431	0.0367346
9930021J03Rik:chr19:29714401:29806009	2163.09	0.603045	0.207301	0.00362557	0.0369395
Sntb1:chr15:55639153:55906949	112.903	0.802693	0.275884	0.00361973	0.0369395
Atp6v0a4+Tmem213+D630045J12Rik:chr6:38048482:38254009	695.287	0.723373	0.248984	0.00366902	0.0372572
Ttc28:chr5:110879802:111289779	674.086	0.530201	0.182588	0.00368656	0.0373107
AK202494:chr19:41526399:41526853	63.5289	-0.50396	0.17373	0.00372185	0.0373877
Gm1673:chr5:33983432:33985009	24.4882	-0.675087	0.23267	0.00371402	0.0373877
Sprr2g:chr3:92373914:92375229	692.968	-0.509974	0.176308	0.00382157	0.0379814
Nckap5:chr1:125913635:126830632	65.8827	0.662345	0.22912	0.00384241	0.038095
Gm867+Chchd10:chr10:75933466:75940672	310.625	-0.507457	0.176219	0.00398062	0.038947
Lce1g:chr3:92750150:92752338	317.723	-0.679063	0.235889	0.00399271	0.038947
Acvr1b:chr15:101174124:101212601	2162.23	0.550532	0.191369	0.00401724	0.0389701
Lingo4+Rorc+AK008482:chr3:94372793:94404501	23.5069	0.714979	0.248843	0.00406322	0.0390028
Pdgfra+Mir7025:chr5:75152290:75198204	344.173	0.512175	0.179023	0.00422382	0.039768
Sec61g:chr11:16501637:16508484	27.7307	-0.628282	0.219896	0.00427437	0.0400455
Alox12b:chr11:69157071:69169791	135.923	-0.558013	0.195586	0.00433037	0.0402113
Tnrc6b+Mir5113:chr15:80711312:80941086	2172.24	0.541655	0.189824	0.00432459	0.0402113
AK051828+Vps13b:chr15:35371545:35931229	2807.11	0.5595	0.196312	0.00437118	0.040343
Chd9:chr8:90828834:91054508	1964.58	0.580255	0.203593	0.00437091	0.040343
Mmp13:chr9:7272513:7283333	254	-0.508405	0.178656	0.0044311	0.0405268
Huwe1+Mir3113:chrX:151803281:151935417	21634.5	0.554121	0.194739	0.0044347	0.0405292
AK081090:chr13:17739785:17743733	71.7638	0.801921	0.281959	0.00445361	0.0405838
Tram2:chr1:21001396:21079225	97.4449	0.664861	0.233949	0.00448442	0.0406503
Pi15:chr1:17601900:17630939	188.268	0.681309	0.239832	0.00450044	0.0407622
Nfatc2:chr2:168476409:168601657	109.808	0.748443	0.263494	0.00450496	0.0407728
Hmcn2:chr2:31438061:31460737	91.9536	-0.52899	0.186272	0.00451301	0.0408063
Hpgd:chr8:56294551:56321046	304.524	-0.515273	0.181452	0.00451539	0.0408063
Glis3:chr19:28258850:28680077	190.801	0.575538	0.202759	0.0045321	0.0409155
Oas2:chr5:120730332:120749848	84.0364	0.777287	0.273866	0.0045369	0.0409155
Col3a1:chr1:45311537:45349706	1002.39	0.54899	0.193643	0.00458165	0.0411299
Lyst:chr13:13590408:13777440	849.715	0.693725	0.24487	0.00461089	0.0413314
AK079778+Narf:chr11:121237235:121255856	721.999	0.626589	0.221405	0.00465404	0.0415294
Sema3d:chr5:12383165:12588943	433.134	0.609342	0.215383	0.0046678	0.0415767
Prkg1:chr19:30564486:31765033	74.6816	0.597021	0.211132	0.00468812	0.041655
Gdf15:chr8:70629393:70631635	46.5093	-0.605234	0.214175	0.00471494	0.0418349
AK018092+Ammecr1:chrX:142851673:142966728	1486.73	0.539005	0.191089	0.00479188	0.0421937
Ptpn22+AK162361:chr3:103859794:103912252	48.8562	-0.68506	0.243665	0.00493136	0.0429375
Gdpd2+AK158152:chrX:100729846:100740929	360.642	0.636123	0.226559	0.00498871	0.0432583
Mroh6:chr15:75882933:75888723	94.6478	0.637392	0.226978	0.00498238	0.0432583
Dfna5:chr6:50207402:50261917	31.0421	-0.543103	0.193823	0.00507775	0.0434834
Kif26b:chr1:178529124:178932857	1293.77	0.618334	0.220675	0.00507854	0.0434834
Krt7:chr15:101412402:101427806	1463.88	-0.502585	0.179322	0.00506785	0.0434834
Sprr2d:chr3:92339139:92340873	383.225	-0.565842	0.201877	0.00506445	0.0434834
DQ550749:chr8:117208361:117208390	39.6556	0.745765	0.266776	0.00518238	0.0438661
Slc2a13:chr15:91267690:91573261	50.0656	0.63133	0.226048	0.00522374	0.0439444
Vps13c:chr9:67840395:67995634	1379.23	0.671714	0.241134	0.00534204	0.0442323
Fgf1:chr18:38838672:38929404	45.7273	0.714938	0.256952	0.00539621	0.0443482
Fat2:chr11:55250609:55312257	845.081	0.547779	0.196979	0.0054209	0.044374
Ptger3:chr3:157566891:157644758	60.5717	0.632543	0.227429	0.00541445	0.044374
Pcdh18:chr3:49743295:49757316	304.15	0.520968	0.187397	0.0054355	0.0444146
Flrt1:chr19:7092010:7105729	95.1289	0.666435	0.240332	0.00555459	0.0448612
Papln:chr12:83763633:83792384	82.8535	0.697367	0.251644	0.00558428	0.0450112
A930013F10Rik:chr8:22634383:22636809	117.218	0.52639	0.190062	0.00561302	0.045151
Gan:chr8:117158134:117205186	689.548	0.656054	0.237085	0.00565463	0.0453677
BC038063:chr6:39610910:39613415	315.28	0.585952	0.211881	0.00568402	0.0455157
Gcnt4:chr13:96924688:96950914	35.7888	0.608563	0.220059	0.00568431	0.0455157
Nudt10:chrX:6168695:6172991	33.5846	-0.571383	0.206837	0.00573634	0.0457815
AK163710+AK077171+AK085138+Tulp4+AK161948:chr17:6106436:6240637	3503.97	0.534487	0.193518	0.00574586	0.0458274
4932438A13Rik+AK051829+AK029633:chr3:36863105:37060024	2241.99	0.581349	0.210581	0.00576792	0.0459629
Tmod2:chr9:75565621:75611325	71.2439	0.68458	0.24823	0.00581847	0.0461943
Plat:chr8:22757721:22782848	575.632	0.603097	0.21878	0.0058398	0.0462848
Lce3c:chr3:92944485:92945730	450.649	-0.626549	0.227335	0.00585014	0.0463247
Lce3e:chr3:92967060:92968281	139.791	-0.604666	0.219585	0.00589289	0.0464431
Alcam:chr16:52248995:52452997	1848.34	0.516904	0.187806	0.00591724	0.0465227
Kbtbd11:chr8:15011024:15033332	40.3134	0.570106	0.207292	0.00595485	0.0466675
Mpzl3:chr9:45055180:45075042	1439.04	0.54217	0.19719	0.00596899	0.0467481
Snord47:chr1:161038091:161038156	57.2997	-0.530975	0.193262	0.00600616	0.0468882
Hsd17b7:chr1:169949536:169969205	1737.19	0.600978	0.218799	0.00601948	0.0469135
Ppdpf:chr2:181187342:181188504	420.797	-0.506048	0.184543	0.00610348	0.0472233
Kif13b:chr14:64652530:64806296	1332.53	0.646052	0.236091	0.00621057	0.0475461
Uts2b:chr16:27353321:27370239	47.9497	-0.523475	0.191437	0.00624831	0.0477062
Paqr8:chr1:20890621:20938756	171.786	0.614941	0.225146	0.00630846	0.0478826
St8sia2:chr7:73939119:74013682	141.403	0.634569	0.232422	0.00632874	0.0479075
4930565N06Rik:chr16:36880518:36897189	31.3916	0.817123	0.29951	0.00636812	0.0481072
Arnt2:chr7:84246274:84410038	52.0242	0.550637	0.201921	0.00639139	0.0481931
Cxcl5:chr5:90759297:90761625	32.5403	-0.736795	0.270169	0.0063881	0.0481931
Hipk2+AK076827:chr6:38697839:38876190	739.013	0.647257	0.237526	0.00643033	0.0483368
Lrrc17+Fbxl13:chr5:21483846:21645605	146.623	0.740431	0.271719	0.00643027	0.0483368
AK037768:chr3:95194353:95198583	40.5813	0.679403	0.249998	0.00657499	0.0486632
Gdap10:chr12:32824115:32826908	23.4015	0.699781	0.257134	0.00649944	0.0486632
Snord12:chr2:167065292:167065358	24.994	-0.649238	0.238808	0.00655456	0.0486632
Cnksr2:chrX:157821572:158043197	61.8406	0.583161	0.215176	0.00672524	0.0491258
Dsg1a:chr18:20310872:20343353	3161.32	0.647031	0.238951	0.00677305	0.0493926
Cnfn:chr7:25367615:25369724	13684.9	-0.572363	0.211837	0.00689442	0.0497756
