# Supplementary material for: A data mining paradigm for identifying key factors in biological processes using gene expression data
Source: Sci Rep. 2018 Jun 13;8:9083. doi: 10.1038/s41598-018-27258-8 (PMC5998123; doi:10.1038/s41598-018-27258-8)
Supplement: Supplementary file 4 — Table S6 [file 41598_2018_27258_MOESM4_ESM.xlsx]

## Sheet: Sheet1
Table S6. Genes with consensus score >= 6 for cold-induced thermogenesis.
symbol	neg_cnt	pos_cnt	tot_cnt	consensus score
Elovl3	0	13	17	13
Pdhx	0	12	24	12
Adtrp	0	11	24	11
Cpt2	0	11	24	11
Ehhadh	0	11	24	11
Gpd1	0	11	24	11
Gys2	0	11	24	11
Paqr9	0	11	24	11
4931406C07Rik	0	11	24	11
Slc25a34	0	10	19	10
Abcd3	0	10	22	10
Gde1	0	10	24	10
Gpd2	0	10	24	10
Hsd17b12	0	10	24	10
Letm1	0	10	24	10
Poldip2	0	10	24	10
Snx10	0	10	24	10
Acacb	0	9	24	9
Agpat2	0	9	24	9
Apmap	0	9	24	9
Coasy	0	9	24	9
Dhrs7	0	9	24	9
Ephx2	0	9	24	9
Idh3a	0	9	24	9
Pgd	0	9	24	9
Phospho1	0	9	24	9
Rmdn3	0	9	24	9
Slc25a20	0	9	24	9
Smyd4	0	9	24	9
Acaa1b	0	8	21	8
Acsl5	0	8	22	8
Ndufv2	0	8	22	8
Dio2	0	8	23	8
Ttc25	0	8	23	8
Ankrd9	0	8	24	8
Chchd10	0	8	24	8
Clstn3	0	8	24	8
Elovl6	0	8	24	8
Gk	0	8	24	8
Msra	0	8	24	8
Nrg4	0	8	24	8
Nsdhl	0	8	24	8
Pank1	0	8	24	8
Pgam1	0	8	24	8
Ppargc1a	0	8	24	8
Retsat	1	9	24	8
Slc16a1	0	8	24	8
Slc25a17	0	8	24	8
Slmo2	0	8	24	8
Sorl1	0	8	24	8
Ucp1	0	8	24	8
Orm1	0	7	18	7
Tmem120a	1	8	18	7
Cycs	0	7	19	7
Orm3	0	7	21	7
1110008P14Rik	0	7	21	7
Ndufb6	0	7	22	7
Acsf2	0	7	24	7
Acsl1	0	7	24	7
Adcy3	0	7	24	7
BC028528	0	7	24	7
Cidea	0	7	24	7
Cox8b	0	7	24	7
Ddhd2	0	7	24	7
Ddt	0	7	24	7
Decr1	0	7	24	7
Dgat1	0	7	24	7
Dlat	0	7	24	7
Dld	0	7	24	7
Dlst	0	7	24	7
Etfdh	0	7	24	7
Gbe1	0	7	24	7
Gfm1	0	7	24	7
Hadha	0	7	24	7
Hk2	1	8	24	7
Hmgcs1	0	7	24	7
Hsd17b4	0	7	24	7
Lace1	0	7	24	7
Lactb2	0	7	24	7
Me1	0	7	24	7
Mpc1	0	7	24	7
Mrpl20	0	7	24	7
Mrps2	0	7	24	7
Nudt7	1	8	24	7
Otop1	0	7	24	7
Pex16	0	7	24	7
Pla2g12a	0	7	24	7
Reep6	0	7	24	7
Rgs7	0	7	24	7
Slc36a2	0	7	24	7
Slc4a4	0	7	24	7
Sod2	0	7	24	7
Uqcrc2	0	7	24	7
Uqcrfs1	0	7	24	7
2010003K11Rik	0	7	24	7
Rilp	0	6	16	6
Cyp2b10	0	6	17	6
Igsf21	0	6	18	6
Bckdha	1	7	21	6
Ffar4	0	6	21	6
Grpel1	0	6	21	6
Immt	0	6	21	6
Mgst2	0	6	22	6
Abhd5	0	6	24	6
Aco2	0	6	24	6
Acot11	0	6	24	6
Alas2	0	6	24	6
Bsg	0	6	24	6
Cars2	0	6	24	6
Cdc34	0	6	24	6
Cib2	0	6	24	6
Cnnm2	0	6	24	6
Comtd1	0	6	24	6
Coq7	0	6	24	6
Coq9	0	6	24	6
Cpt1b	0	6	24	6
Dnaja3	0	6	24	6
Echdc1	1	7	24	6
Egln1	0	6	24	6
Fam210a	0	6	24	6
Fh1	0	6	24	6
Fuom	0	6	24	6
Glrx5	0	6	24	6
Gpam	0	6	24	6
Hacl1	0	6	24	6
Hspa9	0	6	24	6
Kcnk3	0	6	24	6
Letmd1	0	6	24	6
Mlycd	0	6	24	6
Mtch2	0	6	24	6
Mtfp1	0	6	24	6
Ndufab1	0	6	24	6
Ndufs1	0	6	24	6
Noct	0	6	24	6
Pafah2	0	6	24	6
Pfkl	0	6	24	6
Plin2	0	6	24	6
Pmm1	0	6	24	6
Poln	0	6	24	6
Ptcd3	0	6	24	6
Sdhd	0	6	24	6
Sfxn5	0	6	24	6
Slc25a33	0	6	24	6
Slc25a39	0	6	24	6
Slc25a51	0	6	24	6
Taldo1	0	6	24	6
Tmed5	0	6	24	6
Tmem70	0	6	24	6
Tst	0	6	24	6
Tstd3	0	6	24	6
Ucp3	0	6	24	6
Vwa8	0	6	24	6
1700037H04Rik	0	6	24	6
